# Supplementary material for: Investigation of Marine-Derived Natural Products as Raf Kinase Inhibitory Protein (RKIP)-Binding Ligands
Source: Mar Drugs. 2021 Oct 18;19(10):581. doi: 10.3390/md19100581 (PMC8539980; doi:10.3390/md19100581)
Supplement: Supplementary file 1 [file marinedrugs-19-00581-s001.zip]

Archive with 1 entries (1 files):
- marinedrugs-1414445-supplementary.pdf
